# Supplementary material for: Role of the Membrane Transport Mechanism in Electrochemical Nitrogen Reduction Experiments
Source: Membranes (Basel). 2022 Oct 2;12(10):969. doi: 10.3390/membranes12100969 (PMC9607467; doi:10.3390/membranes12100969)
Supplement: Supplementary file 1 [file membranes-12-00969-s001.zip]

Archive with 1 entries (1 files):
- membranes-1905186-supplementary.pdf
